# Supplementary material for: Case Report: Omicron BA.2 Subvariant of SARS-CoV-2 Outcompetes BA.1 in Two Co-infection Cases
Source: Front Genet. 2022 Apr 12;13:892682. doi: 10.3389/fgene.2022.892682 (PMC9041751; doi:10.3389/fgene.2022.892682)
Supplement: Supplementary file 3 [file DataSheet2.XLSX]

## Sheet: Coverage of selected mutations
	Omicron BA.1 unique mutations	A2832G	6513_6515del	G8393A	A11537G	C15240T	C21762T	C21846T	21987_21995del	22194_22196del	C23202A	C24130A	C24503T		Omicron BA.2 unique mutations	T670G	C2790T	G4184A	C4321T	C9344T	A9424G	C9534T	C9866T	G10447A	C12880T	C15714T	C17410T	C19955T	C21618T	T22200G	C26060T	C26858T	G27382C	A27383T	T27384C	A29510C
Individual 1	Day 1	1	1	0.958333	0.959459	1	1	0.974359	1	1	1	1	0.636364		Day 1	0.0909091	0	0.0526316	0	0.0784314	0	0	0	0	0.0425532	0.117647	0	0.0277778	0	0	0.0416667	0	0.025	0	0.0227273	0.0169492
	Day 4	0.666667	1	0.966667	0.962264	1	1	0.984127	1	1	1	1	0.833333		Day 4	0	0	0	0	0.142857	0.0350877	0	0	0.25	0	0.0681818	0	0.0322581	0	0	0	0	0	0	0.0232558	0
	Day 8	0	0	0	0.0220588	0	0	0.00970874	0	0	0	0	0		Day 8	0.888889	0.95	0.890625	0.642857	0.921053	0.816667	0.969697	0.75	0.928571	0.957143	0.830986	1	1	0.962963	1	0.925926	0.9	0.888889	0.894737	0.693548	0.894231
	Day 11	NEG	NEG	NEG	NEG	NEG	NEG	NEG	NEG	NEG	NEG	NEG	NEG		Day 11	NEG	NEG	NEG	NEG	NEG	NEG	NEG	NEG	NEG	NEG	NEG	NEG	NEG	NEG	NEG	NEG	NEG	NEG	NEG	NEG	NEG
	Omicron BA.1 unique mutations	A2832G	6513_6515del	G8393A	A11537G	C15240T	C21762T	C21846T	21987_21995del	22194_22196del	C23202A	C24130A	C24503T		Omicron BA.2 unique mutations	T670G	C2790T	G4184A	C4321T	C9344T	A9424G	C9534T	C9866T	G10447A	C12880T	C15714T	C17410T	C19955T	C21618T	T22200G	C26060T	C26858T	G27382C	A27383T	T27384C	A29510C
Individual 2	Day 2	0.957447	0.970588	NC	NC	1	NC	NC	NC	NC	0.985294	1	0.722222		Day 2	0.0555556	0.0175439	NC	0	0.101176	0.0152355	0.0217391	0	0.0470588	0.0328515	NC	0.109589	NC	0.0555556	NC	NC	0	NC	NC	NC	0
	Day 4	0	0	0	0.010101	0	0	0	0	0	0	0	0		Day 4	1	0.833333	0.882353	0.487179	1	0.791667	1	1	0.785714	0.965517	0.88	1	1	0.9	0.909091	0.952381	0.692308	1	0.947368	0.8	0.924528
	Day 8	0	0	0.015873	0.0162602	0	0	0.0135135	0	0	0	0	0		Day 8	0.833333	0.909091	0.890411	0.652174	0.945946	0.872727	1	1	1	0.929577	0.808824	1	1	1	0.8	0.970588	0.857143	0.95122	0.952381	0.777778	0.84
	Day 11	0	0	0	0	0	0.047619	0.0405405	0	0	0	0	0		Day 11	1	1	0.862069	0.555556	1	0.813953	0.9375	1	1	0.962963	0.934426	1	0.952381	1	0.857143	0.958333	0.9	0.923077	0.961538	0.763158	0.826087
	Omicron BA.1 unique mutations	BA.1	BA.2
Individual 1	Day 1	0.96071	0.0245854
	Day 4	0.951088	0.0262686
	Day 8	0.0026473	0.890799
	Day 11
	Omicron BA.1 unique mutations	BA.1	BA.2
Individual 2	Day 2	0.939259	0.0351004
	Day 4	0.000841751	0.892926
	Day 8	0.00380389	0.904343
	Day 11	0.00734663	0.914675

## Sheet: Coverage additional mutations
	Omicron BA.1 unique mutations	A2832G	T5386G	6513_6515del	G8393A	A11537G	C15240T	C21762T	21765_21770del	C21846T	21987_21995del	22194_22196del	C23202A	C24130A	C24503T	A26530G		Omicron BA.2 unique mutations	T670G	C2790T	G4184A	C4321T	C9344T	A9424G	C9534T	C9866T	G10447A	C12880T	C15714T	C17410T	C19955T	A20055G	C21618T	21633_21641del	T22200G	C26060T	C26858T	G27382C	A27383T	T27384C	A29510C
Individual 1	Day 1	2/2	8/12	10/10	46/48	71/74	6/6	14/14	20/20	38/39	6/6	2/2	4/4	5/5	7/11	4/4		Day 1	1/11	0/2	2/38	0/13	4/51	0/76	0/26	0/9	0/3	2/47	8/68	0/15	1/36	2/86	0/13	0/10	0/2	1/24	0/10	1/40	0/44	1/44	1/59
	Day 4	2/3	8/8	12/12	29/30	51/53	4/4	13/13	19/19	62/63	6/6	3/3	1/1	6/6	10/12	0/4		Day 4	0/6	0/4	0/24	0/10	5/35	2/57	0/20	0/5	1/4	0/41	3/44	0/10	1/31	0/66	0/13	0/10	0/3	0/12	0/5	0/42	0/42	1/43	0/34
	Day 8	0/19	0/22	0/26	0/65	3/136	0/16	0/28	0/29	1/103	0/8	0/8	0/9	0/12	0/22	0/1		Day 8	8/9	19/20	57/64	18/28	35/38	49/60	32/33	3/4	13/14	67/70	59/71	11/11	37/37	73/92	26/27	23/23	5/5	25/27	9/10	32/36	34/38	43/62	93/104
	Day 11	NEG	NEG	NEG	NEG	NEG	NEG	NEG	NEG	NEG	NEG	NEG	NEG	NEG	NEG	NEG		Day 11	NEG	NEG	NEG	NEG	NEG	NEG	NEG	NEG	NEG	NEG	NEG	NEG	NEG	NEG	NEG	NEG	NEG	NEG	NEG	NEG	NEG	NEG	NEG
	Omicron BA.1 unique mutations	A2832G	T5386G	6513_6515del	G8393A	A11537G	C15240T	C21762T	21765_21770del	C21846T	21987_21995del	22194_22196del	C23202A	C24130A	C24503T	A26530G		Omicron BA.2 unique mutations	T670G	C2790T	G4184A	C4321T	C9344T	A9424G	C9534T	C9866T	G10447A	C12880T	C15714T	C17410T	C19955T	A20055G	C21618T	21633_21641del	T22200G	C26060T	C26858T	G27382C	A27383T	T27384C	A29510C
Individual 2	Day 2	45/47	NC	33/34	NC	NC	32/32	NC	NC	NC	NC	NC	67/68	4/4	39/54	NC		Day 2	1/18	1/57	NC	0/6	43/425	11/722	3/138	0/28	4/85	25/761	NC	8/73	NC	NC	2/36	0/4	NC	NC	0/16	NC	NC	NC	0/187
	Day 4	0/13	0/20	0/12	0/41	1/99	0/7	0/12	0/12	0/40	0/16	0/39	0/3	0/7	0/8	1/5		Day 4	12/12	15/18	45/51	19/39	23/23	19/24	8/8	7/7	11/14	28/29	22/25	8/8	26/26	73/109	9/10	11/11	20/22	20/21	9/13	18/18	18/19	20/25	49/53
	Day 8	0/23	0/23	0/17	1/63	2/123	0/8	0/19	0/29	1/74	0/9	0/5	0/8	0/10	0/9	NC		Day 8	5/6	20/22	65/73	15/23	35/37	48/55	15/15	5/5	5/5	66/71	55/68	7/7	11/11	34/55	13/13	13/13	4/5	33/34	6/7	39/41	40/42	42/54	63/75
	Day 11	0/16	0/20	0/14	0/55	0/86	0/10	1/21	0/34	3/74	0/6	0/10	0/7	0/16	0/9	0/1		Day 11	6/6	11/11	25/29	5/9	28/28	35/43	15/16	5/5	6/6	52/54	57/61	5/5	20/21	53/71	20/20	13/13	6/7	23/24	9/10	24/26	25/26	29/38	57/69
